# Supplementary material for: Systematic Structure–Activity Relationship Study of Nalfurafine Analogues toward Development of Potentially Nonaddictive Pain Management Treatments
Source: J Med Chem. 2024 May 30;67(11):9552–74. doi: 10.1021/acs.jmedchem.4c00646 (PMC11181328; doi:10.1021/acs.jmedchem.4c00646)
Supplement: Supplementary file 2 — jm4c00646_si_002.csv [file jm4c00646_si_002.csv]

Compound	SMILES	Radioligand Binding Affinity (Ki, nM)			Selectivity Ratio		[35S]-GTPγS Functional Activity
		KOR	MOR	DOR	MOR/KOR	DOR/KOR	KOR		MOR		DOR
							EC50 (nM)	Emax (%)	EC50 (nM)	Emax (%)	EC50 (nM)	Emax (%)
1	O[C@@]12[C@]3([C@@H]4[C@@H](N(C)C(CCC5=COC=C5)=O)CC2)C6=C(O4)C=CC=C6C[C@H]1N(CC7CC7)CC3	0.48 ± 0.07	7.74 ± 0.69	48.58 ± 6.51	16	102	6.50± 1.11	95.95± 4.13	0.52± 0.12	30.24± 3.73	141.4± 14.8	65.68± 6.42
2	O[C@@]12[C@]3([C@@H]4[C@@H](NC(CCC5=COC=C5)=O)CC2)C6=C(O4)C=CC=C6C[C@H]1N(CC7CC7)CC3	161.4 ± 11.8	54.52 ± 2.01	153.9 ± 26.5	0	1	1014± 176	97.51± 4.80	20.03± 3.49	11.53± 0.81	137.3± 26.5	56.44± 2.60
3	O[C@@]12[C@]3([C@@H]4[C@H](N(C)C(CCC5=COC=C5)=O)CC2)C6=C(O4)C=CC=C6C[C@H]1N(CC7CC7)CC3	34.48 ± 6.27	43.81 ± 2.85	890.8 ± 52.5	1	26	245.6± 29.2	66.06± 5.20	199.7± 63.1	8.80± 0.55	429.4± 62.6	93.13± 1.57
4	O[C@@]12[C@]3([C@@H]4[C@H](NC(CCC5=COC=C5)=O)CC2)C6=C(O4)C=CC=C6C[C@H]1N(CC7CC7)CC3	8.37 ± 1.44	17.26 ± 1.68	749.4 ± 59.1	2	90	117.1± 21.2	86.42± 0.63	223.6± 44.9	13.77± 1.86	5783± 829	66.86± 3.52
5	O[C@@]12[C@]3([C@@H]4[C@@H](N(C)C(CCC5=COC=C5)=O)CC2)C6=C(O4)C(O)=CC=C6C[C@H]1N(CC7CC7)CC3	0.13 ± 0.02	0.18 ± 0.02	0.59 ± 0.06	1	5	0.04± 0.01	81.39± 7.72	185.2± 38.0	14.19± 1.27	1687± 116	55.78± 2.39
6	O[C@@]12[C@]3([C@@H]4[C@H](NC(/C=C/C5=CC=CO5)=O)CC2)C6=C(O4)C(O)=CC=C6C[C@H]1N(CC7CC7)CC3	0.78 ± 0.04	0.44 ± 0.10	3.54 ± 0.50	1	5	6.11± 0.83	105.9± 2.2	0.37± 0.05	17.95± 1.81	0.75± 0.09	68.31± 1.00
7	O[C@@]12[C@]3([C@@H]4[C@H](N(C)C(CCC5=COC=C5)=O)CC2)C6=C(O4)C(O)=CC=C6C[C@H]1N(CC7CC7)CC3	0.28 ± 0.05	0.53 ± 0.06	8.42 ± 0.90	2	30	0.99± 0.04	80.32± 4.73	2.31± 0.87	27.62± 1.96	4.26± 0.76	76.87± 5.40
8	O[C@@]12[C@]3([C@@H]4[C@H](NC(CCC5=COC=C5)=O)CC2)C6=C(O4)C(O)=CC=C6C[C@H]1N(CC7CC7)CC3	0.47 ± 0.03	0.21 ± 0.01	32.70 ± 3.47	0	70	0.90± 0.10	101.8± 1.05	4.30± 0.47	12.20± 0.92	19.17± 1.62	51.44± 2.78
9	O[C@@]12[C@]3([C@@H]4[C@@H](N(C)C(CCC5=CC=CO5)=O)CC2)C6=C(O4)C=CC=C6C[C@H]1N(CC7CC7)CC3	1.00 ± 0.18	14.14 ± 1.40	46.82 ± 8.37	14	47	18.42± 1.05	95.91± 1.43	0.63± 0.12	42.61± 2.61	14.29± 1.27	46.59± 4.06
10	O[C@@]12[C@]3([C@@H]4[C@@H](NC(CCC5=CC=CO5)=O)CC2)C6=C(O4)C=CC=C6C[C@H]1N(CC7CC7)CC3	73.77 ± 12.19	53.08 ± 6.06	90.21 ± 13.02	1	1	441.8± 29.9	91.38± 1.46	76.50± 48.47	11.22± 1.55	211.8± 33.8	70.51± 5.90
11	O[C@@]12[C@]3([C@@H]4[C@H](N(C)C(CCC5=CC=CO5)=O)CC2)C6=C(O4)C=CC=C6C[C@H]1N(CC7CC7)CC3	50.40 ± 6.84	93.60 ± 10.44	532.3 ± 92.5	2	11	145.9± 27.1	109.3± 5.9	5625± 2130	22.95± 2.39	1105± 108	61.71± 4.27
12	O[C@@]12[C@]3([C@@H]4[C@H](NC(CCC5=CC=CO5)=O)CC2)C6=C(O4)C=CC=C6C[C@H]1N(CC7CC7)CC3	23.58 ± 3.79	27.49 ± 2.90	799.9 ± 96.7	1	34	367.5± 31.8	86.83± 0.69	104.4± 24.2	10.84± 1.13	2395± 200	70.98± 6.10
13	O[C@@]12[C@]3([C@@H]4[C@@H](N(C)C(CCC5=CC=CO5)=O)CC2)C6=C(O4)C(O)=CC=C6C[C@H]1N(CC7CC7)CC3	0.12 ± 0.02	0.15 ± 0.01	0.37 ± 0.07	1	3	0.04± 0.01	100.6± 2.5	0.31± 0.04	15.26± 1.08	0.66± 0.06	63.07± 2.60
14	O[C@@]12[C@]3([C@@H]4[C@@H](NC(CCC5=CC=CO5)=O)CC2)C6=C(O4)C(O)=CC=C6C[C@H]1N(CC7CC7)CC3	1.52 ± 0.27	0.72 ± 0.10	2.94 ± 0.26	0	2	5.22± 0.79	80.75± 3.02	2.77± 0.73	21.77± 2.76	3.55± 0.77	75.25± 2.46
15	O[C@@]12[C@]3([C@@H]4[C@H](N(C)C(CCC5=CC=CO5)=O)CC2)C6=C(O4)C(O)=CC=C6C[C@H]1N(CC7CC7)CC3	0.32 ± 0.03	0.66 ± 0.05	7.32 ± 1.08	2	23	1.48± 0.17	100.7± 1.0	3.58± 0.59	15.26± 0.50	16.87± 2.57	38.64± 1.37
16	O[C@@]12[C@]3([C@@H]4[C@H](NC(CCC5=CC=CO5)=O)CC2)C6=C(O4)C(O)=CC=C6C[C@H]1N(CC7CC7)CC3	0.61 ± 0.07	0.28 ± 0.02	33.00 ± 3.58	0	54	1.62± 0.12	93.71± 1.01	1.33± 0.15	44.53± 2.72	16.77± 2.96	40.91± 2.33
17	O[C@@]12[C@]3([C@@H]4[C@@H](N(C)C(/C=C/C5=CC=CO5)=O)CC2)C6=C(O4)C=CC=C6C[C@H]1N(CC7CC7)CC3	0.62 ± 0.04	16.82 ± 1.34	68.41 ± 11.20	27	110	5.97± 0.42	110.3± 7.9	124.7± 17.1	22.85± 2.01	439.7± 32.2	101.7± 1.7
18	O[C@@]12[C@]3([C@@H]4[C@@H](NC(/C=C/C5=CC=CO5)=O)CC2)C6=C(O4)C=CC=C6C[C@H]1N(CC7CC7)CC3	248.5 ± 32.0	107.15 ± 8.37	456.1 ± 26.4	0	2	1372± 89	85.2± 6.52	1509± 948	15.98± 2.91	1242± 147	75.00± 5.10
19	O[C@@]12[C@]3([C@@H]4[C@H](N(C)C(/C=C/C5=CC=CO5)=O)CC2)C6=C(O4)C=CC=C6C[C@H]1N(CC7CC7)CC3	4.11 ± 0.57	214.5 ± 26.5	2263.6 ± 338.1	52	550	53.93± 3.33	96.87± 8.02	887.9± 363.3	11.00± 0.68	5985± 581	82.09± 2.63
20	O[C@@]12[C@]3([C@@H]4[C@H](NC(/C=C/C5=CC=CO5)=O)CC2)C6=C(O4)C=CC=C6C[C@H]1N(CC7CC7)CC3	7.03 ± 0.92	42.44 ± 2.34	550.9 ± 64.0	6	78	177.6± 18.1	99.67± 5.88	1145± 984	12.81± 3.00	860.3± 148.1	81.03± 3.71
21	O[C@@]12[C@]3([C@@H]4[C@@H](N(C)C(/C=C/C5=CC=CO5)=O)CC2)C6=C(O4)C(O)=CC=C6C[C@H]1N(CC7CC7)CC3	0.14 ± 0.02	0.20 ± 0.02	0.93 ± 0.21	1.43	7	0.04± 0.00	106.9± 2.6	0.58± 0.17	19.70± 0.70	1.28± 0.28	83.25± 2.13
22	O[C@@]12[C@]3([C@@H]4[C@@H](NC(/C=C/C5=CC=CO5)=O)CC2)C6=C(O4)C(O)=CC=C6C[C@H]1N(CC7CC7)CC3	1.08 ± 0.03	0.53 ± 0.06	8.75 ± 0.58	0	8	13.68± 2.52	89.56± 7.25	2.97± 0.45	12.65± 1.05	21.11± 1.41	60.95± 2.21
23	O[C@@]12[C@]3([C@@H]4[C@H](N(C)C(/C=C/C5=CC=CO5)=O)CC2)C6=C(O4)C(O)=CC=C6C[C@H]1N(CC7CC7)CC3	0.22 ± 0.03	0.78 ± 0.05	7.93 ± 1.02	4	36	0.14± 0.02	106.5± 0.7	5.31± 0.53	14.22± 1.77	16.37± 3.25	96.13± 6.52
24	O[C@@]12[C@]3([C@@H]4[C@H](NC(/C=C/C5=CC=CO5)=O)CC2)C6=C(O4)C(O)=CC=C6C[C@H]1N(CC7CC7)CC3	0.17 ± 0.02	0.30 ± 0.02	12.84 ± 2.37	2	75	0.54± 0.11	98.53± 0.60	6.76± 1.99	7.33± 0.65	13.07± 2.09	42.81± 4.01
